# Supplementary material for: Embedment of sensing elements for robust, highly sensitive, and cross-talk–free iontronic skins for robotics applications
Source: Sci Adv. 2023 Mar 3;9(9):eadf8831. doi: 10.1126/sciadv.adf8831 (PMC9984179; doi:10.1126/sciadv.adf8831)
Supplement: Supplementary file 2 — Movies S1 to S3 [file sciadv.adf8831_movies_s1_to_s3.zip]

Archive with 3 entries (3 files):
- sciadv.adf8831_movie_s1.mp4
- sciadv.adf8831_movie_s2.mp4
- sciadv.adf8831_movie_s3.mp4
